# Supplementary material for: Density but not climate affects the population growth rate of guanacos ( Lama guanicoe) (Artiodactyla, Camelidae)
Source: F1000Res. 2014 Sep 18;2:210. Originally published 2013 Oct 9. [Version 3] doi: 10.12688/f1000research.2-210.v3 (PMC4149246; doi:10.12688/f1000research.2-210.v3)
Supplement: Update 1. Guanaco population abundance, sheep population abundance, estimated guanaco population annual rate of growth ( λ), average annual precipitation, and average winter temperature of the Cameron ranch, Tierra del Fuego — Guanaco population abundance (individuals), lower and upper limits of the 95% confidence intervals (CI), sheep population abundance (individuals), estimated population annual rate of growth ( λ), average annual precipitation (P; mm/year), and average winter temperature (degrees Celsius). Guanaco population values were not available for years 1986 and 1996, and were linearly interpolated (using the values of the previous and following years); sheep population values were only available for years 1980, 1985, 1990, 1995, 2000, 2005, 2008 and 2011; and the missing years were also linearly interpolated. Data has been updated in following columns: sheep population [ranges of changed values are only for years: 1981–1984; 1986–1989; 1991–1994; 1996–1999; 2001–2004; 2006–2007, 2009–2010]; data of winter temperature ( Av winter temp); annual precipitation ( P) [ranges of changed values are only for years: 2003–2011]. [file f1000research-2-5619-s0000.tgz]

Archive with 1 entries (1 files):
- d8cd74b1-3c83-4b5f-8bf2-6c624517631e_Guanaco_abundance_V2.csv
