# Supplementary material for: Density but not climate affects the population growth rate of guanacos ( Lama guanicoe) (Artiodactyla, Camelidae)
Source: F1000Res. 2014 Sep 18;2:210. Originally published 2013 Oct 9. [Version 3] doi: 10.12688/f1000research.2-210.v3 (PMC4149246; doi:10.12688/f1000research.2-210.v3)
Supplement: Update 1. Guanaco population abundance, sheep population abundance, estimated guanaco population annual rate of growth ( λ), average annual precipitation, and average winter temperature of the Cameron ranch, Tierra del Fuego — Guanaco population abundance (individuals), lower and upper limits of the 95% confidence intervals (CI), sheep population abundance (individuals), estimated population annual rate of growth ( λ), average annual precipitation (P; mm/year), and average winter temperature (degrees Celsius). Guanaco population values were not available for years 1986 and 1996, and were linearly interpolated (using the values of the previous and following years); sheep population values were only available for years 1980, 1985, 1990, 1995, 2000, 2005, 2008 and 2011; and the missing years were also linearly interpolated. Data has been updated in following columns: sheep population [ranges of changed values are only for years: 1981–1984; 1986–1989; 1991–1994; 1996–1999; 2001–2004; 2006–2007, 2009–2010]; data of winter temperature ( Av winter temp); annual precipitation ( P) [ranges of changed values are only for years: 2003–2011]. [file f1000research-2-5619-s0000.tgz › d8cd74b1-3c83-4b5f-8bf2-6c624517631e_Guanaco_abundance_V2.csv]

Year	Guanaco population	95% lower limit CI	95% upper limit CI	Sheep population	Lambda	P	Av winter temp
1977	5372	5176	5568	45000	1.155	319.8	1.57
1978	5744	5541	5947	45000	1.159	358.5	2.5
1979	6940	6337	7543	45000	1.161	346.4	3
1980	6693	6128	7258	45000	1.159	333.4	2.13
1981	8297	7707	8887	44600	1.158	399	2.67
1982	12334	11539	13129	44200	1.155	320.8	1.5
1983	10670	9969	11371	43800	1.155	285.5	2.87
1984	19078	18964	19192	43400	1.121	319	1.03
1985	11219	10501	11937	43000	1.105	341.6	3.1
1986	11771	11031	12510	42600	1.093	388.8	2.3
1987	12323	11562	13084	42200	1.084	344.9	2.37
1988	13027	12265	13789	41800	1.081	306.4	2.6
1989	14094	13253	14935	41400	1.08	398.7	2.7
1990	14604	13775	15433	41000	1.082	517.8	2.47
1991	17775	17155	18395	38000	1.053	383.2	1.73
1992	20774	20219	21329	35000	1.004	327.1	1.3
1993	16410	15560	17260	32000	1.039	370	2.47
1994	17626	16716	18536	29000	1.066	457.9	2.23
1995	21445	20153	22737	26000	1.057	389.1	0.37
1996	21111	19752	22470	27800	1.084	404.3	2.97
1997	20777	19351	22203	29600	1.14	408	2.03
1998	28978	27749	30207	31400	1.085	455.8	3.77
1999	27809	26518	29100	33200	1.114	300.9	2.27
2000	28935	27446	30424	35000	1.154	441.3	2.07
2001	38841	37366	40316	35400	1.031	349.1	2.1
2002	38363	36810	39916	35800	1.037	397.5	1.7
2003	32273	30818	33728	36200	1.156	437.6	3.57
2004	43128	41089	45166	36600	1.176	363.5	3.47
2005	58597	56134	61060	37000	0.932	374.7	2.13
2006	52456	49820	55092	32000	0.901	411.4	2.83
2007	33125	31360	34890	27000	1.192	383.9	2.83
2008	61334	58546	64123	22000	1.067	352.2	2.13
2009	60488	57672	63304	29667	0.84	353.1	3.26
2010	44773	42537	47010	37333	1.153	319.1	2.1
2011	56973	54410	59537	45000	1.07	391.6	2.46
2012	40548	38266	42830	45000	1.086	296	2.1
